# Supplementary material for: Investigation of the Functional Components in Health Beverages Made from Polygonatum cyrtonema Rhizomes Provides Primary Evidence to Support Their Claimed Health Benefits
Source: Metabolites. 2024 Jul 3;14(7):376. doi: 10.3390/metabo14070376 (PMC11279242; doi:10.3390/metabo14070376)
Supplement: Supplementary file 1 [file metabolites-14-00376-s001.zip]

Archive with 7 entries (7 files):
- Fig. S2 Flavonoid biosynthesis pathways.pdf
- Table S1 Detail information of secondary metabolites identified in í░Huangjiní▒ health beverages.pdf
- Table S2 Detail information of DESMs only present  in W7D.pdf
- Table S3 Ten terpenoids clustering variation pattern 1.pdf
- Table S4 KEGG pathways and annotated compounds.pdf
- Table S5 Homoisoflavonoids  and amide alkaloids.pdf
- Fig. S1 Correlation analysis of secondary metabolites.pdf
